# Supplementary material for: Deep learning and single-cell phenotyping for rapid antimicrobial susceptibility detection in Escherichia coli
Source: Commun Biol. 2023 Nov 14;6:1164. doi: 10.1038/s42003-023-05524-4 (PMC10645916; doi:10.1038/s42003-023-05524-4)
Supplement: Supplementary file 4 — Supplementary Dataset 1 [file 42003_2023_5524_MOESM4_ESM.csv]

Display name	MIC	Treatment	Ratio susceptible	Total cells	FOVs
EC1	0.008	Untreated	0.1	759	49
EC1	0.008	Untreated	0.33	2323	41
EC1	0.008	Untreated	0.08	972	26
EC1	0.008	CIP	0.93	2994	37
EC1	0.008	CIP	0.83	2603	21
EC1	0.008	CIP	0.86	567	31
EC2	0.03	Untreated	0.22	3415	17
EC2	0.03	Untreated	0.17	682	44
EC2	0.03	Untreated	0.14	831	30
EC2	0.03	CIP	0.91	3552	30
EC2	0.03	CIP	0.96	1054	55
EC2	0.03	CIP	0.88	594	38
EC3	0.5	Untreated	0.14	1127	46
EC3	0.5	Untreated	0.13	1227	46
EC3	0.5	Untreated	0.11	1895	34
EC3	0.5	CIP	0.85	1550	38
EC3	0.5	CIP	0.92	1267	23
EC3	0.5	CIP	0.86	1492	31
EC4	8	Untreated	0.08	1221	27
EC4	8	Untreated	0.09	759	38
EC4	8	Untreated	0.07	1678	22
EC4	8	CIP	0.35	1734	31
EC4	8	CIP	0.46	3013	41
EC4	8	CIP	0.32	1679	25
EC5	72	Untreated	0.04	1350	43
EC5	72	Untreated	0.03	1026	41
EC5	72	Untreated	0.03	2135	28
EC5	72	CIP	0.09	2163	53
EC5	72	CIP	0.03	1081	27
EC5	72	CIP	0.02	1631	21
EC6	108	Untreated	0.26	1336	31
EC6	108	Untreated	0.23	682	36
EC6	108	Untreated	0.31	2968	44
EC6	108	CIP	0.27	1038	30
EC6	108	CIP	0.27	3560	29
EC6	108	CIP	0.32	972	32
