# Supplementary material for: Deep learning and single-cell phenotyping for rapid antimicrobial susceptibility detection in Escherichia coli
Source: Commun Biol. 2023 Nov 14;6:1164. doi: 10.1038/s42003-023-05524-4 (PMC10645916; doi:10.1038/s42003-023-05524-4)
Supplement: Supplementary file 5 — Supplementary Dataset 2 [file 42003_2023_5524_MOESM5_ESM.csv]

strain	MIC	concentration	ratio_suceptible	normalised_total_growth
EC1	0.008	0.0	0.18	0.9934045509460466
EC1	0.008	0.0	0.17	0.9487593145595823
EC1	0.008	0.0	0.175	1.0293332366313896
EC1	0.008	0.001	0.15	0.9886521359116092
EC1	0.008	0.001	0.25	0.9697940679599658
EC1	0.008	0.001	0.2	1.0415537961284247
EC1	0.008	0.01	0.18	0.5125398691164954
EC1	0.008	0.01	0.42	0.41945780825342166
EC1	0.008	0.01	0.3	0.1301026561477542
EC1	0.008	0.1	0.52	0.09156926001760549
EC1	0.008	0.1	0.9	0.09525919217118502
EC1	0.008	0.1	0.71	0.15431326584706814
EC1	0.008	0.5	0.91	0.08784722598932108
EC1	0.008	0.5	0.94	0.0901108540153872
EC1	0.008	0.5	0.925	0.11412394801339179
EC1	0.008	1.0	0.94	0.08453181570729866
EC1	0.008	1.0	0.96	0.0875012391175016
EC1	0.008	1.0	0.95	0.11001624562927774
EC1	0.008	2.0	0.89	0.08513149656116097
EC1	0.008	2.0	0.94	0.08690735443546103
EC1	0.008	2.0	0.915	0.11052185015587987
EC1	0.008	4.0	0.81	0.08531786577819774
EC1	0.008	4.0	0.98	0.08522423531030848
EC1	0.008	4.0	0.895	0.11276541451025542
EC1	0.008	8.0	0.94	0.08931231988210289
EC1	0.008	8.0	0.82	0.08701257724699377
EC1	0.008	8.0	0.8799999999999999	0.11371108223593716
EC1	0.008	16.0	0.98	0.08565493546259914
EC1	0.008	16.0	0.91	0.09023034432678877
EC1	0.008	16.0	0.9450000000000001	0.1137543305949146
EC3	0.5	0.0	0.2	0.9990190991503776
EC3	0.5	0.0	0.14	1.0072428746945803
EC3	0.5	0.0	0.16	0.9937380261550423
EC3	0.5	0.001	0.1	0.9677686653154153
EC3	0.5	0.001	0.16	0.9871038219124831
EC3	0.5	0.001	0.18	0.9624797832907594
EC3	0.5	0.01	0.1	0.9898929468847179
EC3	0.5	0.01	0.21	0.9860760668869392
EC3	0.5	0.01	0.18	1.0133560431474897
EC3	0.5	0.1	0.18	0.9997301546534872
EC3	0.5	0.1	0.13	0.9808626721457129
EC3	0.5	0.1	0.19	0.9803737401432693
EC3	0.5	0.5	0.71	0.2560654466070635
EC3	0.5	0.5	0.25	0.30330660331519316
EC3	0.5	0.5	0.46	0.22302327437805416
EC3	0.5	1.0	0.9	0.10418850302643266
EC3	0.5	1.0	0.47	0.10068094735673029
EC3	0.5	1.0	0.65	0.0911838661983563
EC3	0.5	2.0	0.93	0.08848194205353174
EC3	0.5	2.0	0.7	0.09363937208462904
EC3	0.5	2.0	0.81	0.0910606570690804
EC3	0.5	4.0	0.98	0.08693965876277208
EC3	0.5	4.0	0.88	0.0881409477732119
EC3	0.5	4.0	0.93	0.08308980730786318
EC3	0.5	8.0	0.98	0.08612361519880055
EC3	0.5	8.0	0.96	0.08566375013882717
EC3	0.5	8.0	0.97	0.08456311083962682
EC3	0.5	16.0	0.99	0.09151141159484671
EC3	0.5	16.0	0.99	0.09443936375499774
EC3	0.5	16.0	0.98	0.09069536803087515
EC5	72.0	0.0	0.09	0.9740081956312573
EC5	72.0	0.0	0.12	0.9948708747245542
EC5	72.0	0.0	0.04	0.9660223647495266
EC5	72.0	0.001	0.07	0.9193997969521592
EC5	72.0	0.001	0.14	0.9552814111559544
EC5	72.0	0.001	0.03	0.8642482467736005
EC5	72.0	0.01	0.04	0.9494836669744133
EC5	72.0	0.01	0.06	0.9392181920957596
EC5	72.0	0.01	0.11	0.9344572126656323
EC5	72.0	0.1	0.06	0.9151377384433607
EC5	72.0	0.1	0.13	0.9351622480810564
EC5	72.0	0.1	0.16	0.9077016936478106
EC5	72.0	0.5	0.06	0.9874578298296327
EC5	72.0	0.5	0.16	0.995249930779145
EC5	72.0	0.5	0.07	0.9738065041949755
EC5	72.0	1.0	0.04	1.01437611737498
EC5	72.0	1.0	0.06	0.9936793029496784
EC5	72.0	1.0	0.12	0.9919445796753419
EC5	72.0	2.0	0.04	0.9983367828269768
EC5	72.0	2.0	0.06	0.9926146729340413
EC5	72.0	2.0	0.15	0.9913713513827511
EC5	72.0	4.0	0.04	0.9959111779222183
EC5	72.0	4.0	0.07	0.9924435005966705
EC5	72.0	4.0	0.18	0.9829370224387621
EC5	72.0	8.0	0.1	0.9684519504063169
EC5	72.0	8.0	0.18	0.9759247065817165
EC5	72.0	8.0	0.25	0.968535103893205
EC5	72.0	16.0	0.21	0.604041082540451
EC5	72.0	16.0	0.46	0.6812588258432781
EC5	72.0	16.0	0.36	0.6566533552284524
