# Supplementary material for: Deep learning and single-cell phenotyping for rapid antimicrobial susceptibility detection in Escherichia coli
Source: Commun Biol. 2023 Nov 14;6:1164. doi: 10.1038/s42003-023-05524-4 (PMC10645916; doi:10.1038/s42003-023-05524-4)
Supplement: Supplementary file 6 — Supplementary Dataset 3 [file 42003_2023_5524_MOESM6_ESM.csv]

model_family	model_name	Condition	xval_accuracy
DenseNet	DenseNet 121	COAMOX	0.8160041
DenseNet	DenseNet 121	GENT	0.9125732
DenseNet	DenseNet 121	CIP	0.8932705
DenseNet	DenseNet 121	RIF	0.85313094
DenseNet	DenseNet 201	RIF	0.80872864
DenseNet	DenseNet 201	COAMOX	0.7512742
DenseNet	DenseNet 201	CIP	0.710673
DenseNet	DenseNet 201	GENT	0.944119
EfficientNet	EfficientNet b0	COAMOX	0.77522933
EfficientNet	EfficientNet b0	CIP	0.66223747
EfficientNet	EfficientNet b0	RIF	0.7259962
EfficientNet	EfficientNet b0	GENT	0.89319515
EfficientNet	EfficientNet b7	GENT	0.57278055
EfficientNet	EfficientNet b7	COAMOX	0.67686033
EfficientNet	EfficientNet b7	CIP	0.5893699
EfficientNet	EfficientNet b7	RIF	0.5620493
Mask R-CNN	Mask R-CNN	RIF	0.677781805001812
Mask R-CNN	Mask R-CNN	GENT	0.827133479212254
Mask R-CNN	Mask R-CNN	CIP	0.777844671884407
Mask R-CNN	Mask R-CNN	COAMOX	0.537526804860615
ResNet	ResNet 18	CIP	0.91127306
ResNet	ResNet 18	RIF	0.83036053
ResNet	ResNet 18	GENT	0.9229383
ResNet	ResNet 18	COAMOX	0.77879715
ResNet	ResNet 50	COAMOX	0.7665647
ResNet	ResNet 50	GENT	0.9585399
ResNet	ResNet 50	RIF	0.7597723
ResNet	ResNet 50	CIP	0.85083586
ResNet	ResNet 101	GENT	0.8873366
ResNet	ResNet 101	COAMOX	0.71712536
ResNet	ResNet 101	RIF	0.69373816
ResNet	ResNet 101	CIP	0.84997857
ResNet	ResNet 152	CIP	0.80754393
ResNet	ResNet 152	GENT	0.8611987
ResNet	ResNet 152	RIF	0.62201136
ResNet	ResNet 152	COAMOX	0.735474
VGG	VGG 11	CIP	0.5893699
VGG	VGG 11	COAMOX	0.7008155
VGG	VGG 11	GENT	0.79855794
VGG	VGG 11	RIF	0.5218216
VGG	VGG 19	CIP	0.5893699
VGG	VGG 19	COAMOX	0.7008155
VGG	VGG 19	RIF	0.5218216
VGG	VGG 19	GENT	0.8499324
YOLO v8	YOLO v8	CIP	0.685591397849462
YOLO v8	YOLO v8	GENT	0.967370954800749
YOLO v8	YOLO v8	COAMOX	0.468300021491511
YOLO v8	YOLO v8	RIF	0.997742097340692
