# Supplementary material for: Deep learning and single-cell phenotyping for rapid antimicrobial susceptibility detection in Escherichia coli
Source: Commun Biol. 2023 Nov 14;6:1164. doi: 10.1038/s42003-023-05524-4 (PMC10645916; doi:10.1038/s42003-023-05524-4)
Supplement: Supplementary file 7 — Supplementary Dataset 4 [file 42003_2023_5524_MOESM7_ESM.csv]

classifier	segmentor	condition	sensitivity	specificity	accuracy
DenseNet 121	YOLO v8	GENT	0.9	0.643881857	0.677655678
DenseNet 121	Cellpose	GENT	0.960606061	0.921031746	0.925614035
DenseNet 121	Cellpose	RIF	0.864880952	0.856481481	0.861594203
DenseNet 121	Cellpose	COAMOX	0.874468085	0.790350877	0.822493225
DenseNet 121	Mask R-CNN	CIP	0.84	0.93	0.89
DenseNet 121	Cellpose	CIP	0.859610706	0.924324324	0.873371648
DenseNet 121	YOLO v8	RIF	0.847169811	0.68	0.780681818
DenseNet 121	YOLO v8	CIP	0.676328502	0.927192982	0.730492424
DenseNet 121	YOLO v8	COAMOX	0.861728395	0.66713615	0.7512
DenseNet 121	Mask R-CNN	RIF	0.8	0.91	0.86
DenseNet 121	Mask R-CNN	COAMOX	0.88	0.8	0.84
DenseNet 121	Mask R-CNN	GENT	0.94	0.92	0.93
EfficientNet b0	Cellpose	COAMOX	0.762824381	0.776736924	0.771272813
EfficientNet b0	Cellpose	GENT	0.900343643	0.642475987	0.686707928
EfficientNet b0	Cellpose	RIF	0.645944633	0.708	0.672098904
EfficientNet b0	Cellpose	CIP	0.90095986	0.807426054	0.876883201
EfficientNet b0	Mask R-CNN	COAMOX	0.746666667	0.621145374	0.683628319
EfficientNet b0	Mask R-CNN	RIF	0.617792422	0.495145631	0.608200456
EfficientNet b0	Mask R-CNN	CIP	0.857392317	0.80733945	0.85440613
EfficientNet b0	Mask R-CNN	GENT	0.939784946	0.632478632	0.836909871
EfficientNet b0	YOLO v8	CIP	0.714501511	0.884514436	0.756576811
EfficientNet b0	YOLO v8	GENT	0.6109375	0.625925926	0.623053892
EfficientNet b0	YOLO v8	RIF	0.729636899	0.497191011	0.634026574
EfficientNet b0	YOLO v8	COAMOX	0.587794433	0.817252657	0.717895225
ResNet 18	Mask R-CNN	CIP	0.73806752	0.825688073	0.743295019
ResNet 18	Mask R-CNN	COAMOX	0.48	0.691629956	0.586283186
ResNet 18	Mask R-CNN	GENT	0.868817204	0.64957265	0.795422031
ResNet 18	Cellpose	RIF	0.672170957	0.783333333	0.719022197
ResNet 18	Cellpose	CIP	0.814572426	0.868470736	0.82844646
ResNet 18	Cellpose	GENT	0.800687285	0.630380647	0.65959328
ResNet 18	Cellpose	COAMOX	0.47978274	0.863778298	0.712965158
ResNet 18	Mask R-CNN	RIF	0.616144975	0.805825243	0.630979499
ResNet 18	YOLO v8	GENT	0.55	0.451111111	0.47005988
ResNet 18	YOLO v8	RIF	0.656526006	0.715589888	0.680820335
ResNet 18	YOLO v8	CIP	0.664436772	0.922572178	0.728320883
ResNet 18	YOLO v8	COAMOX	0.37366167	0.798037612	0.614279091
Mask R-CNN	Mask R-CNN	CIP	1	0	0.772161948
Mask R-CNN	Mask R-CNN	COAMOX	1	0	0.52689925
Mask R-CNN	Mask R-CNN	GENT	1	0	0.731277533
Mask R-CNN	Mask R-CNN	RIF	1	0	0.845761381
YOLO v8	YOLO v8	CIP	0.664913306	0.999455338	0.753049218
YOLO v8	YOLO v8	COAMOX	1	0.39881613	0.651959734
YOLO v8	YOLO v8	GENT	0.969879518	0.976516634	0.975335121
YOLO v8	YOLO v8	RIF	0.998267648	1	0.999005964
